# Supplementary material for: Pan‐cancer analysis of mutations in open chromatin regions and their possible association with cancer pathogenesis
Source: Cancer Med. 2022 Apr 13;11(20):3902–16. doi: 10.1002/cam4.4749 (PMC9582691; doi:10.1002/cam4.4749)
Supplement: Supplementary file 2 — Tables S1‐S7 [file CAM4-11-3902-s002.xlsx]

## Sheet: Table S1
Supplementary Table S1 The number of mutations and inside/outside open chromatin regions
Cancer type	PCAWG cancer category	Mutations				Number of OC#				Mutations in OC#
		PCAWG	COSMIC	Total muts	Total muts pos	N	L	H	Total OC#	L	H	Muts In OC#	Muts/OC#
BLCA	BLCA-US	441311	1220	442531	442356	95921	11787	137	107845	12773	462	13235	0.13601
BRCA	BRCA-EU, BRCA-UK, BRCA-US	1319577	137917	1457494	1456418	167016	46123	1772	214911	54011	5972	59983	0.530964
CESC	CESC-US	104880	0	104880	104868	54739	1113	43	55895	1113	93	1206	0.0223634
COAD	COAD-US, READ-US	9200316	16822	9217138	9040128	55942	65617	870	122429	103242	4719	107961	1.12177
ESCA	ESAD-UK	2382601	10315	2392916	2358435	104102	21607	765	126474	24600	2617	27217	0.395955
GBM	GBM-US	449489	28961	478450	478156	70413	6095	370	76878	6095	785	6880	0.1137
HNSC	HNSC-US	692559	0	692559	692355	83134	8554	840	92528	8554	1812	10366	0.112031
KIRC	KIRC-US, RECA-EU	650783	682	651465	651374	83517	10868	70	94455	11756	215	11971	0.164332
KIRP	KIRP-US	155165	58	155223	155217	132456	5033	222	137711	5033	456	5489	0.109853
LGG	LGG-US	40998	28961	69959	69920	80006	843	14	80863	843	30	873	0.0340081
LIHC	LICA-FR, LIHC-US, LINC-JP, LIRI-JP	3815792	213252	4029044	4023307	71253	48869	1007	121129	65862	4535	70397	0.812027
LUAD	LUAD-US	1197552	87285	1284837	1284413	117943	20340	373	138656	22589	1218	23807	0.228833
LUSC	LUSC-US	1888692	57600	1946292	1945302	92787	23602	733	117122	27019	2392	29411	0.301019
PRAD	EOPC-DE, PRAD-CA, PRAD-UK, PRAD-US	857537	1046	858583	630106	87754	10191	953	98898	10191	2040	12231	0.357854
SKCM	MELA-AU, SKCM-US	10943960	241515	11185475	10707590	53272	48247	756	102275	88179	9029	97208	0.979633
STAD	GACA-CN, STAD-US	1613206	16142	1629348	1614557	97181	23378	420	120979	26217	1337	27554	0.433364
THCA	THCA-US	56063	737	56800	56772	92306	1183	34	93523	1183	72	1255	0.0791142
UCEC	UCEC-US	2216951	0	2216951	2211363	75648	27993	670	104311	32413	2095	34508	0.332362
ALL		38027432	842513	38869945	37922637	-	-	-	-	-	-	-	-
Ave ± SD		-	-	-	-	89,744±27,588	21,191±18,758	558±446	111,493±32,650	27,871±29,660	2,216±2,362	30,086±31,750	-
# OC represents open chromatin regions.

## Sheet: Table S2
Supplementary Table S2 The list of H-OCs in 18 cancer types
Chromosome	Start	End	Cancere type
chr1	3774688	3775189	BLCA
chr1	18807147	18807648	BLCA
chr1	28974596	28975097	BLCA
chr1	110311878	110312379	BLCA
chr1	145395377	145395878	BLCA
chr1	149967783	149968284	BLCA
chr1	161147085	161147586	BLCA
chr1	179778919	179779420	BLCA
chr1	201987758	201988259	BLCA
chr1	202776958	202777459	BLCA
chr1	226005242	226005743	BLCA
chr10	12647607	12648108	BLCA
chr10	70883566	70884067	BLCA
chr10	75173619	75174120	BLCA
chr10	92078335	92078836	BLCA
chr10	105507753	105508254	BLCA
chr10	123357791	123358292	BLCA
chr11	47198272	47198773	BLCA
chr11	62608883	62609384	BLCA
chr11	66360356	66360857	BLCA
chr12	13036193	13036694	BLCA
chr12	18876645	18877146	BLCA
chr12	47639283	47639784	BLCA
chr12	50614947	50615448	BLCA
chr12	50616170	50616671	BLCA
chr12	58335001	58335502	BLCA
chr12	76345633	76346134	BLCA
chr12	102047209	102047710	BLCA
chr13	45694356	45694857	BLCA
chr13	50699573	50700074	BLCA
chr13	53542158	53542659	BLCA
chr14	65203350	65203851	BLCA
chr14	68658394	68658895	BLCA
chr14	82000045	82000546	BLCA
chr15	47488131	47488632	BLCA
chr15	65611094	65611595	BLCA
chr16	2479050	2479551	BLCA
chr16	11036084	11036585	BLCA
chr16	14379443	14379944	BLCA
chr16	22206896	22207397	BLCA
chr16	24011748	24012249	BLCA
chr16	30089601	30090102	BLCA
chr16	30090132	30090633	BLCA
chr16	30108069	30108570	BLCA
chr16	30108864	30109365	BLCA
chr16	71756861	71757362	BLCA
chr16	73104343	73104844	BLCA
chr17	7589728	7590229	BLCA
chr17	27072422	27072923	BLCA
chr17	27073570	27074071	BLCA
chr17	33570463	33570964	BLCA
chr17	42295829	42296330	BLCA
chr17	48503279	48503780	BLCA
chr17	55480340	55480841	BLCA
chr17	55777303	55777804	BLCA
chr17	79368974	79369475	BLCA
chr18	19266445	19266946	BLCA
chr18	35144704	35145205	BLCA
chr18	55253703	55254204	BLCA
chr18	55439594	55440095	BLCA
chr19	2054643	2055144	BLCA
chr19	7587177	7587678	BLCA
chr19	8007782	8008283	BLCA
chr19	15306392	15306893	BLCA
chr19	34112532	34113033	BLCA
chr19	36119565	36120066	BLCA
chr19	42759992	42760493	BLCA
chr19	48281689	48282190	BLCA
chr2	3698504	3699005	BLCA
chr2	44271282	44271783	BLCA
chr2	46768867	46769368	BLCA
chr2	69309782	69310283	BLCA
chr2	103209942	103210443	BLCA
chr2	109834222	109834723	BLCA
chr2	174904506	174905007	BLCA
chr2	178128098	178128599	BLCA
chr2	220362487	220362988	BLCA
chr2	240386834	240387335	BLCA
chr20	23564102	23564603	BLCA
chr20	49923258	49923759	BLCA
chr20	52271415	52271916	BLCA
chr22	19946757	19947258	BLCA
chr22	35795792	35796293	BLCA
chr22	36425575	36426076	BLCA
chr3	9851672	9852173	BLCA
chr3	12330232	12330733	BLCA
chr3	38066338	38066839	BLCA
chr3	53174725	53175226	BLCA
chr3	121615593	121616094	BLCA
chr3	171859656	171860157	BLCA
chr3	193852643	193853144	BLCA
chr4	775527	776028	BLCA
chr4	8202292	8202793	BLCA
chr4	54452182	54452683	BLCA
chr4	77379940	77380441	BLCA
chr4	87927753	87928254	BLCA
chr4	89299896	89300397	BLCA
chr4	111198957	111199458	BLCA
chr4	148703533	148704034	BLCA
chr4	148708359	148708860	BLCA
chr4	152126090	152126591	BLCA
chr4	169013447	169013948	BLCA
chr5	1294945	1295446	BLCA
chr5	43309727	43310228	BLCA
chr5	62933320	62933821	BLCA
chr5	140105488	140105989	BLCA
chr5	157188903	157189404	BLCA
chr5	174044218	174044719	BLCA
chr5	177018907	177019408	BLCA
chr6	10147124	10147625	BLCA
chr6	10720597	10721098	BLCA
chr6	20631695	20632196	BLCA
chr6	26568825	26569326	BLCA
chr6	33422021	33422522	BLCA
chr6	36237878	36238379	BLCA
chr6	45983375	45983876	BLCA
chr6	71108636	71109137	BLCA
chr6	149638398	149638899	BLCA
chr7	16981840	16982341	BLCA
chr7	55063621	55064122	BLCA
chr7	55197015	55197516	BLCA
chr7	64840062	64840563	BLCA
chr7	65210575	65211076	BLCA
chr7	144532863	144533364	BLCA
chr8	25099786	25100287	BLCA
chr8	28262573	28263074	BLCA
chr8	38345360	38345861	BLCA
chr8	38345885	38346386	BLCA
chr8	49571775	49572276	BLCA
chr8	66810636	66811137	BLCA
chr8	67025315	67025816	BLCA
chr8	69242707	69243208	BLCA
chr8	101671453	101671954	BLCA
chr8	101962575	101963076	BLCA
chr9	75192357	75192858	BLCA
chr9	90812773	90813274	BLCA
chr9	110152035	110152536	BLCA
chr1	2016510	2017011	BRCA
chr1	3091324	3091825	BRCA
chr1	3590662	3591163	BRCA
chr1	4789916	4790417	BRCA
chr1	7541613	7542114	BRCA
chr1	9746629	9747130	BRCA
chr1	10713667	10714168	BRCA
chr1	10816828	10817329	BRCA
chr1	14825209	14825710	BRCA
chr1	16157269	16157770	BRCA
chr1	16491896	16492397	BRCA
chr1	16840273	16840774	BRCA
chr1	17424146	17424647	BRCA
chr1	18145537	18146038	BRCA
chr1	20095618	20096119	BRCA
chr1	23961385	23961886	BRCA
chr1	24446494	24446995	BRCA
chr1	24648582	24649083	BRCA
chr1	26527669	26528170	BRCA
chr1	26604844	26605345	BRCA
chr1	26857542	26858043	BRCA
chr1	27755039	27755540	BRCA
chr1	27871698	27872199	BRCA
chr1	28832792	28833293	BRCA
chr1	28837070	28837571	BRCA
chr1	33146972	33147473	BRCA
chr1	34098571	34099072	BRCA
chr1	34632252	34632753	BRCA
chr1	36815455	36815956	BRCA
chr1	39051938	39052439	BRCA
chr1	40053737	40054238	BRCA
chr1	40804292	40804793	BRCA
chr1	41333841	41334342	BRCA
chr1	41880553	41881054	BRCA
chr1	42631426	42631927	BRCA
chr1	43462410	43462911	BRCA
chr1	45196259	45196760	BRCA
chr1	46476738	46477239	BRCA
chr1	47015188	47015689	BRCA
chr1	48237266	48237767	BRCA
chr1	53792696	53793197	BRCA
chr1	53858943	53859444	BRCA
chr1	56382194	56382695	BRCA
chr1	59041866	59042367	BRCA
chr1	59042782	59043283	BRCA
chr1	60297095	60297596	BRCA
chr1	60949150	60949651	BRCA
chr1	62537336	62537837	BRCA
chr1	65883390	65883891	BRCA
chr1	66880969	66881470	BRCA
chr1	68641229	68641730	BRCA
chr1	69281279	69281780	BRCA
chr1	70670382	70670883	BRCA
chr1	73145370	73145871	BRCA
chr1	75180274	75180775	BRCA
chr1	81964372	81964873	BRCA
chr1	88502262	88502763	BRCA
chr1	89149571	89150072	BRCA
chr1	92196257	92196758	BRCA
chr1	92359502	92360003	BRCA
chr1	93270127	93270628	BRCA
chr1	93297314	93297815	BRCA
chr1	94050504	94051005	BRCA
chr1	94063209	94063710	BRCA
chr1	94132096	94132597	BRCA
chr1	98903051	98903552	BRCA
chr1	112246789	112247290	BRCA
chr1	118661011	118661512	BRCA
chr1	145424457	145424958	BRCA
chr1	145563118	145563619	BRCA
chr1	150383155	150383656	BRCA
chr1	150529373	150529874	BRCA
chr1	150573139	150573640	BRCA
chr1	150738116	150738617	BRCA
chr1	151118959	151119460	BRCA
chr1	151166205	151166706	BRCA
chr1	151170689	151171190	BRCA
chr1	151520355	151520856	BRCA
chr1	151756502	151757003	BRCA
chr1	151857906	151858407	BRCA
chr1	153317129	153317630	BRCA
chr1	153520716	153521217	BRCA
chr1	153538927	153539428	BRCA
chr1	153581125	153581626	BRCA
chr1	153606225	153606726	BRCA
chr1	153642825	153643326	BRCA
chr1	154077426	154077927	BRCA
chr1	154165492	154165993	BRCA
chr1	154525024	154525525	BRCA
chr1	154947182	154947683	BRCA
chr1	155102745	155103246	BRCA
chr1	155175864	155176365	BRCA
chr1	156027540	156028041	BRCA
chr1	156355358	156355859	BRCA
chr1	157776450	157776951	BRCA
chr1	157781630	157782131	BRCA
chr1	157963141	157963642	BRCA
chr1	157998786	157999287	BRCA
chr1	159682915	159683416	BRCA
chr1	160094591	160095092	BRCA
chr1	160117809	160118310	BRCA
chr1	160174899	160175400	BRCA
chr1	161122760	161123261	BRCA
chr1	161158272	161158773	BRCA
chr1	161162206	161162707	BRCA
chr1	161875005	161875506	BRCA
chr1	162843798	162844299	BRCA
chr1	163586604	163587105	BRCA
chr1	164567926	164568427	BRCA
chr1	164740756	164741257	BRCA
chr1	167650329	167650830	BRCA
chr1	168849301	168849802	BRCA
chr1	169680592	169681093	BRCA
chr1	171154092	171154593	BRCA
chr1	171490679	171491180	BRCA
chr1	172349804	172350305	BRCA
chr1	174846309	174846810	BRCA
chr1	175178155	175178656	BRCA
chr1	175238218	175238719	BRCA
chr1	175532607	175533108	BRCA
chr1	178247218	178247719	BRCA
chr1	178310276	178310777	BRCA
chr1	178974637	178975138	BRCA
chr1	178987780	178988281	BRCA
chr1	181058019	181058520	BRCA
chr1	181220178	181220679	BRCA
chr1	182606906	182607407	BRCA
chr1	183237224	183237725	BRCA
chr1	183239874	183240375	BRCA
chr1	184564686	184565187	BRCA
chr1	186614107	186614608	BRCA
chr1	186647718	186648219	BRCA
chr1	186828039	186828540	BRCA
chr1	189931208	189931709	BRCA
chr1	190435232	190435733	BRCA
chr1	192830848	192831349	BRCA
chr1	193081188	193081689	BRCA
chr1	193527559	193528060	BRCA
chr1	194258606	194259107	BRCA
chr1	195971417	195971918	BRCA
chr1	195971998	195972499	BRCA
chr1	198668481	198668982	BRCA
chr1	200083720	200084221	BRCA
chr1	200099670	200100171	BRCA
chr1	200881147	200881648	BRCA
chr1	201164770	201165271	BRCA
chr1	201445673	201446174	BRCA
chr1	202806815	202807316	BRCA
chr1	202857496	202857997	BRCA
chr1	203121768	203122269	BRCA
chr1	203433333	203433834	BRCA
chr1	203605386	203605887	BRCA
chr1	204160645	204161146	BRCA
chr1	204513456	204513957	BRCA
chr1	204688737	204689238	BRCA
chr1	204800223	204800724	BRCA
chr1	205416999	205417500	BRCA
chr1	205600891	205601392	BRCA
chr1	207076970	207077471	BRCA
chr1	207128853	207129354	BRCA
chr1	207183278	207183779	BRCA
chr1	207257969	207258470	BRCA
chr1	207378319	207378820	BRCA
chr1	209421911	209422412	BRCA
chr1	209722776	209723277	BRCA
chr1	209726027	209726528	BRCA
chr1	209822068	209822569	BRCA
chr1	209920986	209921487	BRCA
chr1	210465786	210466287	BRCA
chr1	210475723	210476224	BRCA
chr1	210592611	210593112	BRCA
chr1	210928623	210929124	BRCA
chr1	211751567	211752068	BRCA
chr1	211812750	211813251	BRCA
chr1	211908967	211909468	BRCA
chr1	212334662	212335163	BRCA
chr1	212686403	212686904	BRCA
chr1	214203911	214204412	BRCA
chr1	214223728	214224229	BRCA
chr1	215851889	215852390	BRCA
chr1	216938659	216939160	BRCA
chr1	217598789	217599290	BRCA
chr1	217884732	217885233	BRCA
chr1	219754719	219755220	BRCA
chr1	220671455	220671956	BRCA
chr1	221335043	221335544	BRCA
chr1	223503781	223504282	BRCA
chr1	223606575	223607076	BRCA
chr1	223853187	223853688	BRCA
chr1	224691273	224691774	BRCA
chr1	225653074	225653575	BRCA
chr1	225935240	225935741	BRCA
chr1	226641983	226642484	BRCA
chr1	226796348	226796849	BRCA
chr1	226954501	226955002	BRCA
chr1	227008945	227009446	BRCA
chr1	227503649	227504150	BRCA
chr1	228328120	228328621	BRCA
chr1	228566783	228567284	BRCA
chr1	230204568	230205069	BRCA
chr1	230517604	230518105	BRCA
chr1	231328522	231329023	BRCA
chr1	231983729	231984230	BRCA
chr1	231991587	231992088	BRCA
chr1	232574515	232575016	BRCA
chr1	232902473	232902974	BRCA
chr1	233595689	233596190	BRCA
chr1	233763494	233763995	BRCA
chr1	234746534	234747035	BRCA
chr1	234791878	234792379	BRCA
chr1	234859261	234859762	BRCA
chr1	234859767	234860268	BRCA
chr1	235096339	235096840	BRCA
chr1	235133087	235133588	BRCA
chr1	236313830	236314331	BRCA
chr1	237919811	237920312	BRCA
chr1	238415580	238416081	BRCA
chr1	238628708	238629209	BRCA
chr1	238648272	238648773	BRCA
chr1	239332478	239332979	BRCA
chr1	239376119	239376620	BRCA
chr1	240056099	240056600	BRCA
chr1	242137540	242138041	BRCA
chr1	242683936	242684437	BRCA
chr1	244013446	244013947	BRCA
chr1	245002243	245002744	BRCA
chr1	245208762	245209263	BRCA
chr1	245281362	245281863	BRCA
chr1	245970123	245970624	BRCA
chr1	248854791	248855292	BRCA
chr1	249167778	249168279	BRCA
chr1	249200137	249200638	BRCA
chr10	124885	125386	BRCA
chr10	1017466	1017967	BRCA
chr10	1536304	1536805	BRCA
chr10	2506709	2507210	BRCA
chr10	5661560	5662061	BRCA
chr10	6245176	6245677	BRCA
chr10	7583341	7583842	BRCA
chr10	8104896	8105397	BRCA
chr10	9093498	9093999	BRCA
chr10	9251049	9251550	BRCA
chr10	11557553	11558054	BRCA
chr10	12307572	12308073	BRCA
chr10	13387740	13388241	BRCA
chr10	14035197	14035698	BRCA
chr10	15001360	15001861	BRCA
chr10	15047902	15048403	BRCA
chr10	17051049	17051550	BRCA
chr10	17390617	17391118	BRCA
chr10	21822230	21822731	BRCA
chr10	23201410	23201911	BRCA
chr10	23341902	23342403	BRCA
chr10	24550987	24551488	BRCA
chr10	26780811	26781312	BRCA
chr10	29371096	29371597	BRCA
chr10	29532617	29533118	BRCA
chr10	30049358	30049859	BRCA
chr10	30235134	30235635	BRCA
chr10	30237753	30238254	BRCA
chr10	30722591	30723092	BRCA
chr10	30748141	30748642	BRCA
chr10	32366756	32367257	BRCA
chr10	34594030	34594531	BRCA
chr10	34979340	34979841	BRCA
chr10	36407114	36407615	BRCA
chr10	37663193	37663694	BRCA
chr10	37667963	37668464	BRCA
chr10	37708243	37708744	BRCA
chr10	43523885	43524386	BRCA
chr10	48573216	48573717	BRCA
chr10	52230428	52230929	BRCA
chr10	58077368	58077869	BRCA
chr10	63511684	63512185	BRCA
chr10	72142216	72142717	BRCA
chr10	72222346	72222847	BRCA
chr10	73026003	73026504	BRCA
chr10	73719229	73719730	BRCA
chr10	74014753	74015254	BRCA
chr10	77004650	77005151	BRCA
chr10	77013262	77013763	BRCA
chr10	77161396	77161897	BRCA
chr10	79246035	79246536	BRCA
chr10	80886797	80887298	BRCA
chr10	82082415	82082916	BRCA
chr10	86025054	86025555	BRCA
chr10	87961747	87962248	BRCA
chr10	88094400	88094901	BRCA
chr10	90626164	90626665	BRCA
chr10	92766671	92767172	BRCA
chr10	93058005	93058506	BRCA
chr10	95255321	95255822	BRCA
chr10	95502332	95502833	BRCA
chr10	96161951	96162452	BRCA
chr10	101805712	101806213	BRCA
chr10	104163485	104163986	BRCA
chr10	104238618	104239119	BRCA
chr10	104943855	104944356	BRCA
chr10	115180988	115181489	BRCA
chr10	115999022	115999523	BRCA
chr10	119173703	119174204	BRCA
chr10	120672565	120673066	BRCA
chr10	120766338	120766839	BRCA
chr10	121220850	121221351	BRCA
chr10	121378602	121379103	BRCA
chr10	123325925	123326426	BRCA
chr10	125765311	125765812	BRCA
chr11	450867	451368	BRCA
chr11	2920630	2921131	BRCA
chr11	3062844	3063345	BRCA
chr11	3065220	3065721	BRCA
chr11	8625764	8626265	BRCA
chr11	10770176	10770677	BRCA
chr11	13189784	13190285	BRCA
chr11	16635135	16635636	BRCA
chr11	17834901	17835402	BRCA
chr11	19049684	19050185	BRCA
chr11	20132346	20132847	BRCA
chr11	26594367	26594868	BRCA
chr11	34517503	34518004	BRCA
chr11	34568140	34568641	BRCA
chr11	35099456	35099957	BRCA
chr11	35340730	35341231	BRCA
chr11	46911128	46911629	BRCA
chr11	47270147	47270648	BRCA
chr11	57529003	57529504	BRCA
chr11	57549832	57550333	BRCA
chr11	59554405	59554906	BRCA
chr11	60654948	60655449	BRCA
chr11	61380508	61381009	BRCA
chr11	62420617	62421118	BRCA
chr11	62554568	62555069	BRCA
chr11	62608941	62609442	BRCA
chr11	64074266	64074767	BRCA
chr11	64764228	64764729	BRCA
chr11	64804304	64804805	BRCA
chr11	65266262	65266763	BRCA
chr11	65269926	65270427	BRCA
chr11	66030249	66030750	BRCA
chr11	66050891	66051392	BRCA
chr11	66384278	66384779	BRCA
chr11	66405798	66406299	BRCA
chr11	66516511	66517012	BRCA
chr11	67121939	67122440	BRCA
chr11	67171067	67171568	BRCA
chr11	67187924	67188425	BRCA
chr11	67784468	67784969	BRCA
chr11	68887401	68887902	BRCA
chr11	69063451	69063952	BRCA
chr11	69196981	69197482	BRCA
chr11	69470735	69471236	BRCA
chr11	69880757	69881258	BRCA
chr11	70014434	70014935	BRCA
chr11	70045474	70045975	BRCA
chr11	70049022	70049523	BRCA
chr11	70071598	70072099	BRCA
chr11	70672455	70672956	BRCA
chr11	70851663	70852164	BRCA
chr11	71054530	71055031	BRCA
chr11	72128996	72129497	BRCA
chr11	72984500	72985001	BRCA
chr11	75446425	75446926	BRCA
chr11	75502906	75503407	BRCA
chr11	75808171	75808672	BRCA
chr11	76756412	76756913	BRCA
chr11	77077621	77078122	BRCA
chr11	77259238	77259739	BRCA
chr11	77297168	77297669	BRCA
chr11	77317438	77317939	BRCA
chr11	77716004	77716505	BRCA
chr11	78663987	78664488	BRCA
chr11	78813369	78813870	BRCA
chr11	78824542	78825043	BRCA
chr11	78825381	78825882	BRCA
chr11	78830881	78831382	BRCA
chr11	78923897	78924398	BRCA
chr11	79115286	79115787	BRCA
chr11	80440938	80441439	BRCA
chr11	80441932	80442433	BRCA
chr11	80807510	80808011	BRCA
chr11	82868170	82868671	BRCA
chr11	93280157	93280658	BRCA
chr11	95218560	95219061	BRCA
chr11	100800836	100801337	BRCA
chr11	102366090	102366591	BRCA
chr11	104073213	104073714	BRCA
chr11	104198464	104198965	BRCA
chr11	107991977	107992478	BRCA
chr11	115371577	115372078	BRCA
chr11	117799937	117800438	BRCA
chr11	121466356	121466857	BRCA
chr11	128392069	128392570	BRCA
chr11	129287926	129288427	BRCA
chr11	133820899	133821400	BRCA
chr11	133937313	133937814	BRCA
chr12	1877008	1877509	BRCA
chr12	2745595	2746096	BRCA
chr12	6149092	6149593	BRCA
chr12	6174463	6174964	BRCA
chr12	6501664	6502165	BRCA
chr12	7311744	7312245	BRCA
chr12	9265777	9266278	BRCA
chr12	9287772	9288273	BRCA
chr12	9894319	9894820	BRCA
chr12	11857893	11858394	BRCA
chr12	12510517	12511018	BRCA
chr12	12670598	12671099	BRCA
chr12	12961079	12961580	BRCA
chr12	14742711	14743212	BRCA
chr12	15366147	15366648	BRCA
chr12	19351130	19351631	BRCA
chr12	21458685	21459186	BRCA
chr12	23882198	23882699	BRCA
chr12	26888980	26889481	BRCA
chr12	29395108	29395609	BRCA
chr12	31902074	31902575	BRCA
chr12	33050778	33051279	BRCA
chr12	46780993	46781494	BRCA
chr12	47601493	47601994	BRCA
chr12	47641142	47641643	BRCA
chr12	48282148	48282649	BRCA
chr12	50290606	50291107	BRCA
chr12	50356637	50357138	BRCA
chr12	50451140	50451641	BRCA
chr12	52541006	52541507	BRCA
chr12	54816914	54817415	BRCA
chr12	56109989	56110490	BRCA
chr12	56497120	56497621	BRCA
chr12	56661380	56661881	BRCA
chr12	58329709	58330210	BRCA
chr12	58424512	58425013	BRCA
chr12	58563604	58564105	BRCA
chr12	63266932	63267433	BRCA
chr12	65085739	65086240	BRCA
chr12	66926447	66926948	BRCA
chr12	73440482	73440983	BRCA
chr12	75374284	75374785	BRCA
chr12	76380069	76380570	BRCA
chr12	85969394	85969895	BRCA
chr12	87835596	87836097	BRCA
chr12	88209404	88209905	BRCA
chr12	89884596	89885097	BRCA
chr12	92172155	92172656	BRCA
chr12	92414698	92415199	BRCA
chr12	92538270	92538771	BRCA
chr12	92815468	92815969	BRCA
chr12	96213815	96214316	BRCA
chr12	96660665	96661166	BRCA
chr12	101801956	101802457	BRCA
chr12	102002107	102002608	BRCA
chr12	102007211	102007712	BRCA
chr12	102007914	102008415	BRCA
chr12	112035024	112035525	BRCA
chr12	114289989	114290490	BRCA
chr12	114290679	114291180	BRCA
chr12	115121904	115122405	BRCA
chr12	121163329	121163830	BRCA
chr12	121640653	121641154	BRCA
chr12	123413744	123414245	BRCA
chr12	123547371	123547872	BRCA
chr12	124698280	124698781	BRCA
chr12	125322696	125323197	BRCA
chr12	127627455	127627956	BRCA
chr12	129288284	129288785	BRCA
chr12	130663683	130664184	BRCA
chr13	27070707	27071208	BRCA
chr13	28911708	28912209	BRCA
chr13	30497862	30498363	BRCA
chr13	33385508	33386009	BRCA
chr13	34025363	34025864	BRCA
chr13	40976459	40976960	BRCA
chr13	42188283	42188784	BRCA
chr13	44979849	44980350	BRCA
chr13	45491924	45492425	BRCA
chr13	49306074	49306575	BRCA
chr13	52210496	52210997	BRCA
chr13	60749667	60750168	BRCA
chr13	73635922	73636423	BRCA
chr13	77386248	77386749	BRCA
chr13	84405822	84406323	BRCA
chr13	88008502	88009003	BRCA
chr13	98837004	98837505	BRCA
chr13	98918378	98918879	BRCA
chr13	102174960	102175461	BRCA
chr13	108655863	108656364	BRCA
chr13	109797850	109798351	BRCA
chr13	111719758	111720259	BRCA
chr13	112075706	112076207	BRCA
chr13	113375498	113375999	BRCA
chr13	113943131	113943632	BRCA
chr13	114632310	114632811	BRCA
chr14	21081487	21081988	BRCA
chr14	24605051	24605552	BRCA
chr14	32435129	32435630	BRCA
chr14	37854425	37854926	BRCA
chr14	38064276	38064777	BRCA
chr14	40580053	40580554	BRCA
chr14	45449094	45449595	BRCA
chr14	45602967	45603468	BRCA
chr14	46533023	46533524	BRCA
chr14	50329422	50329923	BRCA
chr14	51027624	51028125	BRCA
chr14	55519727	55520228	BRCA
chr14	57536380	57536881	BRCA
chr14	58862388	58862889	BRCA
chr14	61854908	61855409	BRCA
chr14	63158274	63158775	BRCA
chr14	64418695	64419196	BRCA
chr14	64854733	64855234	BRCA
chr14	66198814	66199315	BRCA
chr14	75696739	75697240	BRCA
chr14	80231777	80232278	BRCA
chr14	84720507	84721008	BRCA
chr14	92338722	92339223	BRCA
chr14	93557470	93557971	BRCA
chr14	94821782	94822283	BRCA
chr14	95082509	95083010	BRCA
chr14	95773784	95774285	BRCA
chr14	96642983	96643484	BRCA
chr14	99975198	99975699	BRCA
chr14	100143719	100144220	BRCA
chr14	100704821	100705322	BRCA
chr14	103533381	103533882	BRCA
chr14	104387700	104388201	BRCA
chr15	20552257	20552758	BRCA
chr15	25018096	25018597	BRCA
chr15	26094392	26094893	BRCA
chr15	29640379	29640880	BRCA
chr15	39872326	39872827	BRCA
chr15	41158114	41158615	BRCA
chr15	41407621	41408122	BRCA
chr15	45740743	45741244	BRCA
chr15	50195392	50195893	BRCA
chr15	60706198	60706699	BRCA
chr15	63757235	63757736	BRCA
chr15	64985294	64985795	BRCA
chr15	67813731	67814232	BRCA
chr15	70147980	70148481	BRCA
chr15	70809505	70810006	BRCA
chr15	72466152	72466653	BRCA
chr15	72767822	72768323	BRCA
chr15	75108192	75108693	BRCA
chr15	77797846	77798347	BRCA
chr15	78634377	78634878	BRCA
chr15	80286958	80287459	BRCA
chr15	81153969	81154470	BRCA
chr15	82170503	82171004	BRCA
chr15	82477051	82477552	BRCA
chr15	83860911	83861412	BRCA
chr15	86462087	86462588	BRCA
chr15	88090957	88091458	BRCA
chr15	89921574	89922075	BRCA
chr15	90302116	90302617	BRCA
chr15	90754963	90755464	BRCA
chr15	90777902	90778403	BRCA
chr15	91846028	91846529	BRCA
chr15	93252329	93252830	BRCA
chr15	93361760	93362261	BRCA
chr15	93426384	93426885	BRCA
chr15	93584033	93584534	BRCA
chr15	95336771	95337272	BRCA
chr15	96703978	96704479	BRCA
chr15	99047083	99047584	BRCA
chr15	99250699	99251200	BRCA
chr15	99281488	99281989	BRCA
chr15	99306823	99307324	BRCA
chr15	99422890	99423391	BRCA
chr15	99548550	99549051	BRCA
chr15	99707249	99707750	BRCA
chr15	99707769	99708270	BRCA
chr15	100538894	100539395	BRCA
chr16	711983	712484	BRCA
chr16	790759	791260	BRCA
chr16	1819625	1820126	BRCA
chr16	2076007	2076508	BRCA
chr16	3022423	3022924	BRCA
chr16	3200328	3200829	BRCA
chr16	3333096	3333597	BRCA
chr16	4536083	4536584	BRCA
chr16	9611819	9612320	BRCA
chr16	10695615	10696116	BRCA
chr16	11450462	11450963	BRCA
chr16	12088177	12088678	BRCA
chr16	14723402	14723903	BRCA
chr16	17398361	17398862	BRCA
chr16	21534758	21535259	BRCA
chr16	22625900	22626401	BRCA
chr16	27120927	27121428	BRCA
chr16	27314549	27315050	BRCA
chr16	28335819	28336320	BRCA
chr16	29776707	29777208	BRCA
chr16	30388769	30389270	BRCA
chr16	30705174	30705675	BRCA
chr16	30958876	30959377	BRCA
chr16	31145219	31145720	BRCA
chr16	48265691	48266192	BRCA
chr16	48993608	48994109	BRCA
chr16	52531032	52531533	BRCA
chr16	53552588	53553089	BRCA
chr16	54381851	54382352	BRCA
chr16	54459630	54460131	BRCA
chr16	55067051	55067552	BRCA
chr16	55427790	55428291	BRCA
chr16	56840867	56841368	BRCA
chr16	57418234	57418735	BRCA
chr16	57852441	57852942	BRCA
chr16	64090423	64090924	BRCA
chr16	67063537	67064038	BRCA
chr16	68772032	68772533	BRCA
chr16	70721477	70721978	BRCA
chr16	75233151	75233652	BRCA
chr16	75657002	75657503	BRCA
chr16	78341957	78342458	BRCA
chr16	81480967	81481468	BRCA
chr16	85507461	85507962	BRCA
chr16	85603980	85604481	BRCA
chr16	87881713	87882214	BRCA
chr17	1624015	1624516	BRCA
chr17	7492535	7493036	BRCA
chr17	7493980	7494481	BRCA
chr17	7589213	7589714	BRCA
chr17	9183852	9184353	BRCA
chr17	15192764	15193265	BRCA
chr17	15944082	15944583	BRCA
chr17	17349467	17349968	BRCA
chr17	17753279	17753780	BRCA
chr17	19220523	19221024	BRCA
chr17	21199739	21200240	BRCA
chr17	25620792	25621293	BRCA
chr17	25894381	25894882	BRCA
chr17	26501620	26502121	BRCA
chr17	27079401	27079902	BRCA
chr17	27134871	27135372	BRCA
chr17	27451030	27451531	BRCA
chr17	27717061	27717562	BRCA
chr17	27892584	27893085	BRCA
chr17	28037799	28038300	BRCA
chr17	31560761	31561262	BRCA
chr17	33048330	33048831	BRCA
chr17	33860234	33860735	BRCA
chr17	35276078	35276579	BRCA
chr17	35717254	35717755	BRCA
chr17	35854514	35855015	BRCA
chr17	36478372	36478873	BRCA
chr17	36744396	36744897	BRCA
chr17	37306215	37306716	BRCA
chr17	37330557	37331058	BRCA
chr17	37372649	37373150	BRCA
chr17	37385758	37386259	BRCA
chr17	37497578	37498079	BRCA
chr17	37527917	37528418	BRCA
chr17	37541292	37541793	BRCA
chr17	37557073	37557574	BRCA
chr17	37592872	37593373	BRCA
chr17	37659721	37660222	BRCA
chr17	37688063	37688564	BRCA
chr17	37738901	37739402	BRCA
chr17	37777310	37777811	BRCA
chr17	37813755	37814256	BRCA
chr17	37839212	37839713	BRCA
chr17	37856675	37857176	BRCA
chr17	37865616	37866117	BRCA
chr17	38068575	38069076	BRCA
chr17	38145895	38146396	BRCA
chr17	38225575	38226076	BRCA
chr17	38226279	38226780	BRCA
chr17	38229978	38230479	BRCA
chr17	38246998	38247499	BRCA
chr17	38589835	38590336	BRCA
chr17	38603623	38604124	BRCA
chr17	39504518	39505019	BRCA
chr17	39895904	39896405	BRCA
chr17	40069896	40070397	BRCA
chr17	43225677	43226178	BRCA
chr17	43239398	43239899	BRCA
chr17	44797654	44798155	BRCA
chr17	44820120	44820621	BRCA
chr17	45375322	45375823	BRCA
chr17	46601019	46601520	BRCA
chr17	46671162	46671663	BRCA
chr17	47392037	47392538	BRCA
chr17	47679117	47679618	BRCA
chr17	47925499	47926000	BRCA
chr17	47991545	47992046	BRCA
chr17	47992383	47992884	BRCA
chr17	48256076	48256577	BRCA
chr17	49230101	49230602	BRCA
chr17	53354633	53355134	BRCA
chr17	55161663	55162164	BRCA
chr17	55288851	55289352	BRCA
chr17	55516540	55517041	BRCA
chr17	55662965	55663466	BRCA
chr17	56493819	56494320	BRCA
chr17	57288018	57288519	BRCA
chr17	57642156	57642657	BRCA
chr17	57922805	57923306	BRCA
chr17	58231962	58232463	BRCA
chr17	59646537	59647038	BRCA
chr17	60757978	60758479	BRCA
chr17	60777510	60778011	BRCA
chr17	61336092	61336593	BRCA
chr17	61524557	61525058	BRCA
chr17	62223710	62224211	BRCA
chr17	63239837	63240338	BRCA
chr17	63371013	63371514	BRCA
chr17	64513375	64513876	BRCA
chr17	64671986	64672487	BRCA
chr17	65713636	65714137	BRCA
chr17	66165255	66165756	BRCA
chr17	66374370	66374871	BRCA
chr17	66599097	66599598	BRCA
chr17	67758127	67758628	BRCA
chr17	70394815	70395316	BRCA
chr17	70628269	70628770	BRCA
chr17	70679509	70680010	BRCA
chr17	71279794	71280295	BRCA
chr17	71702925	71703426	BRCA
chr17	72800066	72800567	BRCA
chr17	73030936	73031437	BRCA
chr17	73074223	73074724	BRCA
chr17	73269011	73269512	BRCA
chr17	73630488	73630989	BRCA
chr17	73838306	73838807	BRCA
chr17	73840222	73840723	BRCA
chr17	73852685	73853186	BRCA
chr17	74077478	74077979	BRCA
chr17	75372310	75372811	BRCA
chr17	75780107	75780608	BRCA
chr17	76160500	76161001	BRCA
chr17	76392799	76393300	BRCA
chr17	76522772	76523273	BRCA
chr17	76749867	76750368	BRCA
chr17	79030787	79031288	BRCA
chr17	79057504	79058005	BRCA
chr17	79476221	79476722	BRCA
chr17	79626015	79626516	BRCA
chr17	80050704	80051205	BRCA
chr17	80062812	80063313	BRCA
chr17	80229341	80229842	BRCA
chr17	80288168	80288669	BRCA
chr18	582473	582974	BRCA
chr18	3692249	3692750	BRCA
chr18	5142740	5143241	BRCA
chr18	6160060	6160561	BRCA
chr18	6328556	6329057	BRCA
chr18	7104549	7105050	BRCA
chr18	8696684	8697185	BRCA
chr18	9971266	9971767	BRCA
chr18	11957468	11957969	BRCA
chr18	20122231	20122732	BRCA
chr18	20936743	20937244	BRCA
chr18	21451292	21451793	BRCA
chr18	23385196	23385697	BRCA
chr18	24924824	24925325	BRCA
chr18	31384146	31384647	BRCA
chr18	33718049	33718550	BRCA
chr18	35015863	35016364	BRCA
chr18	36038992	36039493	BRCA
chr18	41922821	41923322	BRCA
chr18	42382385	42382886	BRCA
chr18	42403710	42404211	BRCA
chr18	42822556	42823057	BRCA
chr18	43267584	43268085	BRCA
chr18	47019260	47019761	BRCA
chr18	47814755	47815256	BRCA
chr18	47931818	47932319	BRCA
chr18	52496110	52496611	BRCA
chr18	54377492	54377993	BRCA
chr18	55408883	55409384	BRCA
chr18	73390544	73391045	BRCA
chr18	74333137	74333638	BRCA
chr18	74421634	74422135	BRCA
chr19	892968	893469	BRCA
chr19	1095216	1095717	BRCA
chr19	1253416	1253917	BRCA
chr19	1855959	1856460	BRCA
chr19	1988406	1988907	BRCA
chr19	2032296	2032797	BRCA
chr19	2331475	2331976	BRCA
chr19	2962056	2962557	BRCA
chr19	3370668	3371169	BRCA
chr19	3571258	3571759	BRCA
chr19	3821812	3822313	BRCA
chr19	4521585	4522086	BRCA
chr19	7984556	7985057	BRCA
chr19	7998673	7999174	BRCA
chr19	8579967	8580468	BRCA
chr19	8749696	8750197	BRCA
chr19	9435382	9435883	BRCA
chr19	10370702	10371203	BRCA
chr19	10703038	10703539	BRCA
chr19	10861860	10862361	BRCA
chr19	10940580	10941081	BRCA
chr19	11465812	11466313	BRCA
chr19	12912438	12912939	BRCA
chr19	14097117	14097618	BRCA
chr19	14247432	14247933	BRCA
chr19	15342021	15342522	BRCA
chr19	16630798	16631299	BRCA
chr19	17650393	17650894	BRCA
chr19	17971736	17972237	BRCA
chr19	18633433	18633934	BRCA
chr19	18852502	18853003	BRCA
chr19	19431088	19431589	BRCA
chr19	21676304	21676805	BRCA
chr19	31942499	31943000	BRCA
chr19	33419574	33420075	BRCA
chr19	33790733	33791234	BRCA
chr19	33907855	33908356	BRCA
chr19	34849505	34850006	BRCA
chr19	35605654	35606155	BRCA
chr19	36370592	36371093	BRCA
chr19	36485195	36485696	BRCA
chr19	37157489	37157990	BRCA
chr19	38397513	38398014	BRCA
chr19	38789522	38790023	BRCA
chr19	39927017	39927518	BRCA
chr19	40939704	40940205	BRCA
chr19	44488041	44488542	BRCA
chr19	45198035	45198536	BRCA
chr19	45981656	45982157	BRCA
chr19	47393908	47394409	BRCA
chr19	48086433	48086934	BRCA
chr19	49046608	49047109	BRCA
chr19	49865431	49865932	BRCA
chr19	50139567	50140068	BRCA
chr19	50308578	50309079	BRCA
chr19	50507141	50507642	BRCA
chr19	50837120	50837621	BRCA
chr19	52692237	52692738	BRCA
chr19	52900797	52901298	BRCA
chr19	53399932	53400433	BRCA
chr19	54345314	54345815	BRCA
chr19	54974803	54975304	BRCA
chr19	58287293	58287794	BRCA
chr19	58544547	58545048	BRCA
chr2	1740593	1741094	BRCA
chr2	2843688	2844189	BRCA
chr2	3474812	3475313	BRCA
chr2	4170361	4170862	BRCA
chr2	4514511	4515012	BRCA
chr2	6792337	6792838	BRCA
chr2	7072845	7073346	BRCA
chr2	7543984	7544485	BRCA
chr2	11211334	11211835	BRCA
chr2	11628912	11629413	BRCA
chr2	11817403	11817904	BRCA
chr2	15335830	15336331	BRCA
chr2	16801802	16802303	BRCA
chr2	17033894	17034395	BRCA
chr2	17699541	17700042	BRCA
chr2	17934864	17935365	BRCA
chr2	18492729	18493230	BRCA
chr2	19549822	19550323	BRCA
chr2	20739688	20740189	BRCA
chr2	25715344	25715845	BRCA
chr2	26469592	26470093	BRCA
chr2	27226676	27227177	BRCA
chr2	27273410	27273911	BRCA
chr2	28500377	28500878	BRCA
chr2	28660866	28661367	BRCA
chr2	29907846	29908347	BRCA
chr2	31550388	31550889	BRCA
chr2	31636719	31637220	BRCA
chr2	32581841	32582342	BRCA
chr2	32714438	32714939	BRCA
chr2	33355063	33355564	BRCA
chr2	36604127	36604628	BRCA
chr2	37911016	37911517	BRCA
chr2	38663295	38663796	BRCA
chr2	42360054	42360555	BRCA
chr2	42721970	42722471	BRCA
chr2	43152434	43152935	BRCA
chr2	43668269	43668770	BRCA
chr2	46536570	46537071	BRCA
chr2	47536719	47537220	BRCA
chr2	53837401	53837902	BRCA
chr2	54467656	54468157	BRCA
chr2	55988602	55989103	BRCA
chr2	59918929	59919430	BRCA
chr2	60625609	60626110	BRCA
chr2	60757682	60758183	BRCA
chr2	62114775	62115276	BRCA
chr2	62133163	62133664	BRCA
chr2	62538940	62539441	BRCA
chr2	65179989	65180490	BRCA
chr2	67742105	67742606	BRCA
chr2	69983127	69983628	BRCA
chr2	70044032	70044533	BRCA
chr2	71969929	71970430	BRCA
chr2	75070481	75070982	BRCA
chr2	76148359	76148860	BRCA
chr2	85180604	85181105	BRCA
chr2	88310545	88311046	BRCA
chr2	88374405	88374906	BRCA
chr2	95697398	95697899	BRCA
chr2	97550698	97551199	BRCA
chr2	99412556	99413057	BRCA
chr2	101923228	101923729	BRCA
chr2	103232233	103232734	BRCA
chr2	105907409	105907910	BRCA
chr2	106072075	106072576	BRCA
chr2	106354658	106355159	BRCA
chr2	109605487	109605988	BRCA
chr2	110402881	110403382	BRCA
chr2	111878167	111878668	BRCA
chr2	113483371	113483872	BRCA
chr2	113914588	113915089	BRCA
chr2	114513169	114513670	BRCA
chr2	114736388	114736889	BRCA
chr2	128333832	128334333	BRCA
chr2	129120390	129120891	BRCA
chr2	129301088	129301589	BRCA
chr2	132363889	132364390	BRCA
chr2	134147094	134147595	BRCA
chr2	136809244	136809745	BRCA
chr2	138604944	138605445	BRCA
chr2	139060754	139061255	BRCA
chr2	147595357	147595858	BRCA
chr2	157239603	157240104	BRCA
chr2	158297443	158297944	BRCA
chr2	158604485	158604986	BRCA
chr2	159001292	159001793	BRCA
chr2	160473546	160474047	BRCA
chr2	163319459	163319960	BRCA
chr2	165614392	165614893	BRCA
chr2	165753092	165753593	BRCA
chr2	179343108	179343609	BRCA
chr2	185618622	185619123	BRCA
chr2	185845960	185846461	BRCA
chr2	190406297	190406798	BRCA
chr2	197829847	197830348	BRCA
chr2	200983985	200984486	BRCA
chr2	201983167	201983668	BRCA
chr2	207953888	207954389	BRCA
chr2	209039988	209040489	BRCA
chr2	216831607	216832108	BRCA
chr2	217930614	217931115	BRCA
chr2	223824020	223824521	BRCA
chr2	230199991	230200492	BRCA
chr2	230962523	230963024	BRCA
chr2	231519236	231519737	BRCA
chr2	232477157	232477658	BRCA
chr2	233499110	233499611	BRCA
chr20	2310692	2311193	BRCA
chr20	3792374	3792875	BRCA
chr20	6866922	6867423	BRCA
chr20	8583213	8583714	BRCA
chr20	18748344	18748845	BRCA
chr20	22383565	22384066	BRCA
chr20	22776569	22777070	BRCA
chr20	23342481	23342982	BRCA
chr20	23566968	23567469	BRCA
chr20	25201402	25201903	BRCA
chr20	31595191	31595692	BRCA
chr20	32210468	32210969	BRCA
chr20	35944725	35945226	BRCA
chr20	36531230	36531731	BRCA
chr20	36968340	36968841	BRCA
chr20	37561432	37561933	BRCA
chr20	37893175	37893676	BRCA
chr20	40021449	40021950	BRCA
chr20	45029570	45030071	BRCA
chr20	45522783	45523284	BRCA
chr20	45779211	45779712	BRCA
chr20	46012679	46013180	BRCA
chr20	46205300	46205801	BRCA
chr20	46515470	46515971	BRCA
chr20	46555710	46556211	BRCA
chr20	47028330	47028831	BRCA
chr20	47757326	47757827	BRCA
chr20	48859552	48860053	BRCA
chr20	48894820	48895321	BRCA
chr20	48974327	48974828	BRCA
chr20	49193636	49194137	BRCA
chr20	49241048	49241549	BRCA
chr20	49286946	49287447	BRCA
chr20	49604239	49604740	BRCA
chr20	49710708	49711209	BRCA
chr20	50363659	50364160	BRCA
chr20	51417662	51418163	BRCA
chr20	51588702	51589203	BRCA
chr20	52113058	52113559	BRCA
chr20	52197704	52198205	BRCA
chr20	52340621	52341122	BRCA
chr20	52399175	52399676	BRCA
chr20	52416217	52416718	BRCA
chr20	52429755	52430256	BRCA
chr20	52443503	52444004	BRCA
chr20	52765386	52765887	BRCA
chr20	54753198	54753699	BRCA
chr20	55324630	55325131	BRCA
chr20	55625205	55625706	BRCA
chr20	55863259	55863760	BRCA
chr20	56347511	56348012	BRCA
chr20	56650913	56651414	BRCA
chr20	57222766	57223267	BRCA
chr20	57978647	57979148	BRCA
chr20	58546914	58547415	BRCA
chr20	58776194	58776695	BRCA
chr20	58907478	58907979	BRCA
chr20	60364309	60364810	BRCA
chr20	62374647	62375148	BRCA
chr20	62516813	62517314	BRCA
chr20	62785584	62786085	BRCA
chr21	16564442	16564943	BRCA
chr21	17337443	17337944	BRCA
chr21	18742509	18743010	BRCA
chr21	18873648	18874149	BRCA
chr21	25340875	25341376	BRCA
chr21	27784378	27784879	BRCA
chr21	27960179	27960680	BRCA
chr21	30634117	30634618	BRCA
chr21	31606826	31607327	BRCA
chr21	32898237	32898738	BRCA
chr21	37571072	37571573	BRCA
chr21	39910247	39910748	BRCA
chr21	39968105	39968606	BRCA
chr21	40166841	40167342	BRCA
chr21	40686380	40686881	BRCA
chr21	43608277	43608778	BRCA
chr21	44084188	44084689	BRCA
chr21	47474223	47474724	BRCA
chr22	18558816	18559317	BRCA
chr22	19705410	19705911	BRCA
chr22	19875873	19876374	BRCA
chr22	23561944	23562445	BRCA
chr22	24199735	24200236	BRCA
chr22	27884712	27885213	BRCA
chr22	29189810	29190311	BRCA
chr22	29297015	29297516	BRCA
chr22	33201341	33201842	BRCA
chr22	33223636	33224137	BRCA
chr22	33939553	33940054	BRCA
chr22	37194259	37194760	BRCA
chr22	37543190	37543691	BRCA
chr22	37995114	37995615	BRCA
chr22	37998320	37998821	BRCA
chr22	39101389	39101890	BRCA
chr22	39170427	39170928	BRCA
chr22	39435293	39435794	BRCA
chr22	39672706	39673207	BRCA
chr22	41777567	41778068	BRCA
chr22	42016941	42017442	BRCA
chr22	42487273	42487774	BRCA
chr22	43548232	43548733	BRCA
chr22	44433351	44433852	BRCA
chr22	45149634	45150135	BRCA
chr22	46470843	46471344	BRCA
chr22	47880841	47881342	BRCA
chr22	48537448	48537949	BRCA
chr22	50342547	50343048	BRCA
chr22	50945699	50946200	BRCA
chr22	50963174	50963675	BRCA
chr22	51065094	51065595	BRCA
chr3	4818089	4818590	BRCA
chr3	8547250	8547751	BRCA
chr3	8705101	8705602	BRCA
chr3	11679708	11680209	BRCA
chr3	13006685	13007186	BRCA
chr3	13099056	13099557	BRCA
chr3	14929071	14929572	BRCA
chr3	17298739	17299240	BRCA
chr3	25569242	25569743	BRCA
chr3	25580224	25580725	BRCA
chr3	32151697	32152198	BRCA
chr3	32533300	32533801	BRCA
chr3	32893524	32894025	BRCA
chr3	36739050	36739551	BRCA
chr3	42787867	42788368	BRCA
chr3	42856326	42856827	BRCA
chr3	46010132	46010633	BRCA
chr3	48699029	48699530	BRCA
chr3	49466312	49466813	BRCA
chr3	49824348	49824849	BRCA
chr3	53705430	53705931	BRCA
chr3	57037627	57038128	BRCA
chr3	58153004	58153505	BRCA
chr3	60729418	60729919	BRCA
chr3	66813514	66814015	BRCA
chr3	69608082	69608583	BRCA
chr3	69696903	69697404	BRCA
chr3	69744572	69745073	BRCA
chr3	70787015	70787516	BRCA
chr3	71182459	71182960	BRCA
chr3	72348577	72349078	BRCA
chr3	77391782	77392283	BRCA
chr3	79933441	79933942	BRCA
chr3	85770392	85770893	BRCA
chr3	87649615	87650116	BRCA
chr3	88252639	88253140	BRCA
chr3	89678336	89678837	BRCA
chr3	97645554	97646055	BRCA
chr3	99764482	99764983	BRCA
chr3	101237152	101237653	BRCA
chr3	104873450	104873951	BRCA
chr3	108321702	108322203	BRCA
chr3	109525778	109526279	BRCA
chr3	111482865	111483366	BRCA
chr3	111643024	111643525	BRCA
chr3	117572591	117573092	BRCA
chr3	120521005	120521506	BRCA
chr3	123303102	123303603	BRCA
chr3	124035936	124036437	BRCA
chr3	124568560	124569061	BRCA
chr3	126720887	126721388	BRCA
chr3	126831852	126832353	BRCA
chr3	128724391	128724892	BRCA
chr3	129253877	129254378	BRCA
chr3	130114679	130115180	BRCA
chr3	132698910	132699411	BRCA
chr3	136470409	136470910	BRCA
chr3	138009631	138010132	BRCA
chr3	139733903	139734404	BRCA
chr3	140264625	140265126	BRCA
chr3	144042850	144043351	BRCA
chr3	149182191	149182692	BRCA
chr3	151920742	151921243	BRCA
chr3	153022901	153023402	BRCA
chr3	156320304	156320805	BRCA
chr3	156530204	156530705	BRCA
chr3	169940787	169941288	BRCA
chr3	170176078	170176579	BRCA
chr3	170186907	170187408	BRCA
chr3	174655217	174655718	BRCA
chr3	176514163	176514664	BRCA
chr3	176623030	176623531	BRCA
chr3	176634564	176635065	BRCA
chr3	178153330	178153831	BRCA
chr3	182993196	182993697	BRCA
chr3	185655612	185656113	BRCA
chr3	187053789	187054290	BRCA
chr3	187397335	187397836	BRCA
chr3	187640709	187641210	BRCA
chr3	188850090	188850591	BRCA
chr3	189208459	189208960	BRCA
chr3	189560927	189561428	BRCA
chr3	193807318	193807819	BRCA
chr3	195428083	195428584	BRCA
chr3	195895867	195896368	BRCA
chr3	196943056	196943557	BRCA
chr3	197121804	197122305	BRCA
chr3	197477321	197477822	BRCA
chr4	2264327	2264828	BRCA
chr4	8412172	8412673	BRCA
chr4	8534010	8534511	BRCA
chr4	15145840	15146341	BRCA
chr4	17812185	17812686	BRCA
chr4	23375616	23376117	BRCA
chr4	30838699	30839200	BRCA
chr4	38858242	38858743	BRCA
chr4	39461226	39461727	BRCA
chr4	40192365	40192866	BRCA
chr4	41283008	41283509	BRCA
chr4	41680898	41681399	BRCA
chr4	52904227	52904728	BRCA
chr4	54728262	54728763	BRCA
chr4	58273465	58273966	BRCA
chr4	68141894	68142395	BRCA
chr4	70740226	70740727	BRCA
chr4	73370926	73371427	BRCA
chr4	76988770	76989271	BRCA
chr4	77492337	77492838	BRCA
chr4	78077685	78078186	BRCA
chr4	86591266	86591767	BRCA
chr4	89205096	89205597	BRCA
chr4	90224231	90224732	BRCA
chr4	93155405	93155906	BRCA
chr4	93403923	93404424	BRCA
chr4	99962449	99962950	BRCA
chr4	106630160	106630661	BRCA
chr4	109087533	109088034	BRCA
chr4	114063095	114063596	BRCA
chr4	114315801	114316302	BRCA
chr4	125767362	125767863	BRCA
chr4	126641136	126641637	BRCA
chr4	140708056	140708557	BRCA
chr4	141560738	141561239	BRCA
chr4	146706625	146707126	BRCA
chr4	147441919	147442420	BRCA
chr4	148662490	148662991	BRCA
chr4	150433589	150434090	BRCA
chr4	157397392	157397893	BRCA
chr4	157736782	157737283	BRCA
chr4	164306538	164307039	BRCA
chr4	168155399	168155900	BRCA
chr4	169764722	169765223	BRCA
chr4	174043576	174044077	BRCA
chr4	183129243	183129744	BRCA
chr4	184678172	184678673	BRCA
chr4	186714764	186715265	BRCA
chr4	189321649	189322150	BRCA
chr4	190410647	190411148	BRCA
chr4	191032541	191033042	BRCA
chr5	91123	91624	BRCA
chr5	515196	515697	BRCA
chr5	664374	664875	BRCA
chr5	672783	673284	BRCA
chr5	1520032	1520533	BRCA
chr5	2675129	2675630	BRCA
chr5	4339580	4340081	BRCA
chr5	4370365	4370866	BRCA
chr5	4387283	4387784	BRCA
chr5	11324597	11325098	BRCA
chr5	13740518	13741019	BRCA
chr5	14684123	14684624	BRCA
chr5	16856562	16857063	BRCA
chr5	16934099	16934600	BRCA
chr5	17114191	17114692	BRCA
chr5	20367251	20367752	BRCA
chr5	21152626	21153127	BRCA
chr5	22649181	22649682	BRCA
chr5	24649616	24650117	BRCA
chr5	32534793	32535294	BRCA
chr5	33890228	33890729	BRCA
chr5	34479871	34480372	BRCA
chr5	34866915	34867416	BRCA
chr5	36066762	36067263	BRCA
chr5	38193163	38193664	BRCA
chr5	38614042	38614543	BRCA
chr5	39178196	39178697	BRCA
chr5	42951816	42952317	BRCA
chr5	44538862	44539363	BRCA
chr5	45686673	45687174	BRCA
chr5	52323584	52324085	BRCA
chr5	53073643	53074144	BRCA
chr5	54185612	54186113	BRCA
chr5	55777944	55778445	BRCA
chr5	59451584	59452085	BRCA
chr5	65222770	65223271	BRCA
chr5	65738855	65739356	BRCA
chr5	79650187	79650688	BRCA
chr5	86563399	86563900	BRCA
chr5	93143500	93144001	BRCA
chr5	95193778	95194279	BRCA
chr5	107997252	107997753	BRCA
chr5	113785503	113786004	BRCA
chr5	124142047	124142548	BRCA
chr5	124746471	124746972	BRCA
chr5	125818766	125819267	BRCA
chr5	132094735	132095236	BRCA
chr5	137150794	137151295	BRCA
chr5	139671739	139672240	BRCA
chr5	140742805	140743306	BRCA
chr5	142221022	142221523	BRCA
chr5	148869031	148869532	BRCA
chr5	150994884	150995385	BRCA
chr5	154630387	154630888	BRCA
chr5	157909165	157909666	BRCA
chr5	161892901	161893402	BRCA
chr5	166737142	166737643	BRCA
chr5	176498814	176499315	BRCA
chr5	176921184	176921685	BRCA
chr5	177715828	177716329	BRCA
chr5	178990229	178990730	BRCA
chr5	179234901	179235402	BRCA
chr5	180615236	180615737	BRCA
chr5	180618553	180619054	BRCA
chr5	180633599	180634100	BRCA
chr6	216322	216823	BRCA
chr6	280574	281075	BRCA
chr6	291102	291603	BRCA
chr6	298523	299024	BRCA
chr6	299310	299811	BRCA
chr6	1291030	1291531	BRCA
chr6	2021956	2022457	BRCA
chr6	2857647	2858148	BRCA
chr6	3023385	3023886	BRCA
chr6	3109192	3109693	BRCA
chr6	6004534	6005035	BRCA
chr6	6480036	6480537	BRCA
chr6	6677007	6677508	BRCA
chr6	6998352	6998853	BRCA
chr6	7543168	7543669	BRCA
chr6	10382987	10383488	BRCA
chr6	10468181	10468682	BRCA
chr6	10479915	10480416	BRCA
chr6	10492105	10492606	BRCA
chr6	12291990	12292491	BRCA
chr6	12314461	12314962	BRCA
chr6	12567781	12568282	BRCA
chr6	13813172	13813673	BRCA
chr6	14517217	14517718	BRCA
chr6	15027032	15027533	BRCA
chr6	15663021	15663522	BRCA
chr6	16129003	16129504	BRCA
chr6	17406094	17406595	BRCA
chr6	17591503	17592004	BRCA
chr6	18380584	18381085	BRCA
chr6	18493597	18494098	BRCA
chr6	21229139	21229640	BRCA
chr6	21615666	21616167	BRCA
chr6	24659394	24659895	BRCA
chr6	24720822	24721323	BRCA
chr6	26043737	26044238	BRCA
chr6	26045258	26045759	BRCA
chr6	26054498	26054999	BRCA
chr6	26055960	26056461	BRCA
chr6	26157910	26158411	BRCA
chr6	26197332	26197833	BRCA
chr6	26199416	26199917	BRCA
chr6	26216606	26217107	BRCA
chr6	26568846	26569347	BRCA
chr6	27099494	27099995	BRCA
chr6	27870769	27871270	BRCA
chr6	28725978	28726479	BRCA
chr6	28831267	28831768	BRCA
chr6	28848914	28849415	BRCA
chr6	28863871	28864372	BRCA
chr6	28949678	28950179	BRCA
chr6	29527330	29527831	BRCA
chr6	29617654	29618155	BRCA
chr6	30582569	30583070	BRCA
chr6	30719959	30720460	BRCA
chr6	31670882	31671383	BRCA
chr6	31686000	31686501	BRCA
chr6	32159052	32159553	BRCA
chr6	32160193	32160694	BRCA
chr6	33726544	33727045	BRCA
chr6	34112773	34113274	BRCA
chr6	34379574	34380075	BRCA
chr6	34760502	34761003	BRCA
chr6	35338088	35338589	BRCA
chr6	36318338	36318839	BRCA
chr6	36595656	36596157	BRCA
chr6	36726222	36726723	BRCA
chr6	36930620	36931121	BRCA
chr6	37051204	37051705	BRCA
chr6	39151413	39151914	BRCA
chr6	39177192	39177693	BRCA
chr6	39464683	39465184	BRCA
chr6	41909367	41909868	BRCA
chr6	42230331	42230832	BRCA
chr6	42532799	42533300	BRCA
chr6	43073478	43073979	BRCA
chr6	43595804	43596305	BRCA
chr6	43746873	43747374	BRCA
chr6	43913358	43913859	BRCA
chr6	48812297	48812798	BRCA
chr6	49430746	49431247	BRCA
chr6	52004580	52005081	BRCA
chr6	52481907	52482408	BRCA
chr6	52859907	52860408	BRCA
chr6	53001881	53002382	BRCA
chr6	53198502	53199003	BRCA
chr6	53563286	53563787	BRCA
chr6	64017673	64018174	BRCA
chr6	66381776	66382277	BRCA
chr6	67412576	67413077	BRCA
chr6	67769372	67769873	BRCA
chr6	73742276	73742777	BRCA
chr6	74225300	74225801	BRCA
chr6	75953352	75953853	BRCA
chr6	81237191	81237692	BRCA
chr6	82516452	82516953	BRCA
chr6	88146057	88146558	BRCA
chr6	93476077	93476578	BRCA
chr6	101392409	101392910	BRCA
chr6	102114097	102114598	BRCA
chr6	103261282	103261783	BRCA
chr6	105537179	105537680	BRCA
chr6	105792740	105793241	BRCA
chr6	106567280	106567781	BRCA
chr6	106600930	106601431	BRCA
chr6	106870188	106870689	BRCA
chr6	106931953	106932454	BRCA
chr6	107493624	107494125	BRCA
chr6	108136949	108137450	BRCA
chr6	108279917	108280418	BRCA
chr6	109330541	109331042	BRCA
chr6	109664749	109665250	BRCA
chr6	110175111	110175612	BRCA
chr6	112305664	112306165	BRCA
chr6	113975519	113976020	BRCA
chr6	122885349	122885850	BRCA
chr6	126234999	126235500	BRCA
chr6	126239310	126239811	BRCA
chr6	126274131	126274632	BRCA
chr6	126274633	126275134	BRCA
chr6	126277584	126278085	BRCA
chr6	126278242	126278743	BRCA
chr6	126278938	126279439	BRCA
chr6	126375436	126375937	BRCA
chr6	126433142	126433643	BRCA
chr6	128089887	128090388	BRCA
chr6	131534771	131535272	BRCA
chr6	131616162	131616663	BRCA
chr6	131788796	131789297	BRCA
chr6	131790014	131790515	BRCA
chr6	131795962	131796463	BRCA
chr6	131813990	131814491	BRCA
chr6	131871490	131871991	BRCA
chr6	131964369	131964870	BRCA
chr6	132041704	132042205	BRCA
chr6	132598985	132599486	BRCA
chr6	132599556	132600057	BRCA
chr6	132600328	132600829	BRCA
chr6	132600852	132601353	BRCA
chr6	132601571	132602072	BRCA
chr6	132602493	132602994	BRCA
chr6	132603324	132603825	BRCA
chr6	132607185	132607686	BRCA
chr6	132665608	132666109	BRCA
chr6	133252953	133253454	BRCA
chr6	136686861	136687362	BRCA
chr6	137979347	137979848	BRCA
chr6	138550159	138550660	BRCA
chr6	139571637	139572138	BRCA
chr6	139835876	139836377	BRCA
chr6	142468067	142468568	BRCA
chr6	142682803	142683304	BRCA
chr6	144164135	144164636	BRCA
chr6	144283069	144283570	BRCA
chr6	144511678	144512179	BRCA
chr6	144538240	144538741	BRCA
chr6	147523450	147523951	BRCA
chr6	148666294	148666795	BRCA
chr6	150163437	150163938	BRCA
chr6	150903155	150903656	BRCA
chr6	152003980	152004481	BRCA
chr6	152128482	152128983	BRCA
chr6	154876040	154876541	BRCA
chr6	158153054	158153555	BRCA
chr6	158153791	158154292	BRCA
chr6	160562311	160562812	BRCA
chr6	161581102	161581603	BRCA
chr6	161661575	161662076	BRCA
chr6	161739390	161739891	BRCA
chr6	164351008	164351509	BRCA
chr6	166401577	166402078	BRCA
chr6	166722594	166723095	BRCA
chr6	167073729	167074230	BRCA
chr6	169306391	169306892	BRCA
chr6	170863110	170863611	BRCA
chr7	658013	658514	BRCA
chr7	1514396	1514897	BRCA
chr7	2059157	2059658	BRCA
chr7	5128517	5129018	BRCA
chr7	7736376	7736877	BRCA
chr7	12342165	12342666	BRCA
chr7	13063756	13064257	BRCA
chr7	16688056	16688557	BRCA
chr7	16840004	16840505	BRCA
chr7	16966421	16966922	BRCA
chr7	26332356	26332857	BRCA
chr7	28612792	28613293	BRCA
chr7	29527782	29528283	BRCA
chr7	30208729	30209230	BRCA
chr7	30655883	30656384	BRCA
chr7	32304234	32304735	BRCA
chr7	36312448	36312949	BRCA
chr7	36585930	36586431	BRCA
chr7	36816575	36817076	BRCA
chr7	38709714	38710215	BRCA
chr7	38898049	38898550	BRCA
chr7	39773852	39774353	BRCA
chr7	39989083	39989584	BRCA
chr7	44431451	44431952	BRCA
chr7	44672749	44673250	BRCA
chr7	44807949	44808450	BRCA
chr7	44835217	44835718	BRCA
chr7	45387319	45387820	BRCA
chr7	48074784	48075285	BRCA
chr7	51097229	51097730	BRCA
chr7	51294984	51295485	BRCA
chr7	51712483	51712984	BRCA
chr7	52617100	52617601	BRCA
chr7	55124336	55124837	BRCA
chr7	55250474	55250975	BRCA
chr7	56605585	56606086	BRCA
chr7	64454933	64455434	BRCA
chr7	64913642	64914143	BRCA
chr7	66857541	66858042	BRCA
chr7	67543361	67543862	BRCA
chr7	69062953	69063454	BRCA
chr7	69820998	69821499	BRCA
chr7	71333742	71334243	BRCA
chr7	71348369	71348870	BRCA
chr7	73017044	73017545	BRCA
chr7	73037125	73037626	BRCA
chr7	73446403	73446904	BRCA
chr7	73517530	73518031	BRCA
chr7	73893452	73893953	BRCA
chr7	73942107	73942608	BRCA
chr7	75601641	75602142	BRCA
chr7	81099293	81099794	BRCA
chr7	87976340	87976841	BRCA
chr7	95189912	95190413	BRCA
chr7	96602716	96603217	BRCA
chr7	96603254	96603755	BRCA
chr7	99716474	99716975	BRCA
chr7	99722388	99722889	BRCA
chr7	100825705	100826206	BRCA
chr7	106730790	106731291	BRCA
chr7	107514961	107515462	BRCA
chr7	111253927	111254428	BRCA
chr7	115316098	115316599	BRCA
chr7	116293171	116293672	BRCA
chr7	116712620	116713121	BRCA
chr7	117512568	117513069	BRCA
chr7	118837858	118838359	BRCA
chr7	122769135	122769636	BRCA
chr7	126619619	126620120	BRCA
chr7	127997267	127997768	BRCA
chr7	129083443	129083944	BRCA
chr7	129934672	129935173	BRCA
chr7	130058089	130058590	BRCA
chr7	131825778	131826279	BRCA
chr7	134298762	134299263	BRCA
chr7	134849479	134849980	BRCA
chr7	138010078	138010579	BRCA
chr7	138584834	138585335	BRCA
chr7	140396951	140397452	BRCA
chr7	141161696	141162197	BRCA
chr7	141787741	141788242	BRCA
chr7	151012050	151012551	BRCA
chr7	151456513	151457014	BRCA
chr7	155522433	155522934	BRCA
chr7	156407465	156407966	BRCA
chr7	157129342	157129843	BRCA
chr7	158891436	158891937	BRCA
chr8	9076851	9077352	BRCA
chr8	12671160	12671661	BRCA
chr8	16133880	16134381	BRCA
chr8	19170504	19171005	BRCA
chr8	19295899	19296400	BRCA
chr8	21541418	21541919	BRCA
chr8	29192579	29193080	BRCA
chr8	29952692	29953193	BRCA
chr8	30281806	30282307	BRCA
chr8	30283329	30283830	BRCA
chr8	30584400	30584901	BRCA
chr8	32245467	32245968	BRCA
chr8	33370782	33371283	BRCA
chr8	36851617	36852118	BRCA
chr8	37228162	37228663	BRCA
chr8	37465245	37465746	BRCA
chr8	37546776	37547277	BRCA
chr8	37593235	37593736	BRCA
chr8	37611863	37612364	BRCA
chr8	37614506	37615007	BRCA
chr8	37659048	37659549	BRCA
chr8	37659625	37660126	BRCA
chr8	37699392	37699893	BRCA
chr8	37700375	37700876	BRCA
chr8	37962238	37962739	BRCA
chr8	38010544	38011045	BRCA
chr8	38386904	38387405	BRCA
chr8	38416965	38417466	BRCA
chr8	38418320	38418821	BRCA
chr8	38661616	38662117	BRCA
chr8	40235796	40236297	BRCA
chr8	40957127	40957628	BRCA
chr8	41346825	41347326	BRCA
chr8	41643939	41644440	BRCA
chr8	42143039	42143540	BRCA
chr8	42325722	42326223	BRCA
chr8	42326270	42326771	BRCA
chr8	42359813	42360314	BRCA
chr8	42911168	42911669	BRCA
chr8	46928243	46928744	BRCA
chr8	47154294	47154795	BRCA
chr8	47331666	47332167	BRCA
chr8	47336936	47337437	BRCA
chr8	47826877	47827378	BRCA
chr8	49215368	49215869	BRCA
chr8	49775734	49776235	BRCA
chr8	49889703	49890204	BRCA
chr8	49890314	49890815	BRCA
chr8	51347817	51348318	BRCA
chr8	51699072	51699573	BRCA
chr8	53559859	53560360	BRCA
chr8	53622616	53623117	BRCA
chr8	53732537	53733038	BRCA
chr8	54972161	54972662	BRCA
chr8	54977319	54977820	BRCA
chr8	55865672	55866173	BRCA
chr8	55904003	55904504	BRCA
chr8	56148637	56149138	BRCA
chr8	56362280	56362781	BRCA
chr8	57410348	57410849	BRCA
chr8	58499695	58500196	BRCA
chr8	58983015	58983516	BRCA
chr8	59683362	59683863	BRCA
chr8	59746380	59746881	BRCA
chr8	59754522	59755023	BRCA
chr8	61652500	61653001	BRCA
chr8	61884074	61884575	BRCA
chr8	61936027	61936528	BRCA
chr8	63916300	63916801	BRCA
chr8	63997776	63998277	BRCA
chr8	64744910	64745411	BRCA
chr8	66331664	66332165	BRCA
chr8	67601815	67602316	BRCA
chr8	68412007	68412508	BRCA
chr8	68661488	68661989	BRCA
chr8	69783085	69783586	BRCA
chr8	70676863	70677364	BRCA
chr8	72058128	72058629	BRCA
chr8	72930723	72931224	BRCA
chr8	74208930	74209431	BRCA
chr8	74332161	74332662	BRCA
chr8	75620134	75620635	BRCA
chr8	80938507	80939008	BRCA
chr8	81152075	81152576	BRCA
chr8	81401094	81401595	BRCA
chr8	81881224	81881725	BRCA
chr8	85628170	85628671	BRCA
chr8	86109327	86109828	BRCA
chr8	87604511	87605012	BRCA
chr8	90828908	90829409	BRCA
chr8	92240032	92240533	BRCA
chr8	94842191	94842692	BRCA
chr8	95246322	95246823	BRCA
chr8	95613108	95613609	BRCA
chr8	95906678	95907179	BRCA
chr8	96112807	96113308	BRCA
chr8	98244758	98245259	BRCA
chr8	100811410	100811911	BRCA
chr8	101322188	101322689	BRCA
chr8	101839148	101839649	BRCA
chr8	102844834	102845335	BRCA
chr8	102894756	102895257	BRCA
chr8	103395216	103395717	BRCA
chr8	103649175	103649676	BRCA
chr8	103949604	103950105	BRCA
chr8	104938370	104938871	BRCA
chr8	106762905	106763406	BRCA
chr8	107348245	107348746	BRCA
chr8	108144709	108145210	BRCA
chr8	108199423	108199924	BRCA
chr8	108791945	108792446	BRCA
chr8	109924181	109924682	BRCA
chr8	110374435	110374936	BRCA
chr8	110656225	110656726	BRCA
chr8	113628564	113629065	BRCA
chr8	115619749	115620250	BRCA
chr8	116495653	116496154	BRCA
chr8	116873570	116874071	BRCA
chr8	117024727	117025228	BRCA
chr8	117654748	117655249	BRCA
chr8	117771365	117771866	BRCA
chr8	118118843	118119344	BRCA
chr8	118990378	118990879	BRCA
chr8	119122920	119123421	BRCA
chr8	119974100	119974601	BRCA
chr8	120169559	120170060	BRCA
chr8	120201937	120202438	BRCA
chr8	120676043	120676544	BRCA
chr8	121359106	121359607	BRCA
chr8	121457135	121457636	BRCA
chr8	122965116	122965617	BRCA
chr8	123300934	123301435	BRCA
chr8	123411180	123411681	BRCA
chr8	123635409	123635910	BRCA
chr8	123868629	123869130	BRCA
chr8	124580809	124581310	BRCA
chr8	124609472	124609973	BRCA
chr8	124715905	124716406	BRCA
chr8	125238326	125238827	BRCA
chr8	125486766	125487267	BRCA
chr8	126013391	126013892	BRCA
chr8	126450851	126451352	BRCA
chr8	126884433	126884934	BRCA
chr8	128306822	128307323	BRCA
chr8	128408101	128408602	BRCA
chr8	128490147	128490648	BRCA
chr8	128589285	128589786	BRCA
chr8	128792589	128793090	BRCA
chr8	128897383	128897884	BRCA
chr8	128926449	128926950	BRCA
chr8	129151937	129152438	BRCA
chr8	129595322	129595823	BRCA
chr8	129958963	129959464	BRCA
chr8	130970568	130971069	BRCA
chr8	131276789	131277290	BRCA
chr8	133204221	133204722	BRCA
chr8	133477676	133478177	BRCA
chr8	134232829	134233330	BRCA
chr8	134462324	134462825	BRCA
chr8	134621147	134621648	BRCA
chr8	136247729	136248230	BRCA
chr8	136267214	136267715	BRCA
chr8	136817258	136817759	BRCA
chr8	137274110	137274611	BRCA
chr8	138450537	138451038	BRCA
chr8	138593298	138593799	BRCA
chr8	139288325	139288826	BRCA
chr8	139478338	139478839	BRCA
chr8	140106014	140106515	BRCA
chr8	141511705	141512206	BRCA
chr8	142946880	142947381	BRCA
chr8	143750525	143751026	BRCA
chr8	144103041	144103542	BRCA
chr8	145045985	145046486	BRCA
chr8	145757927	145758428	BRCA
chr8	146010639	146011140	BRCA
chr8	146029386	146029887	BRCA
chr8	146225290	146225791	BRCA
chr9	563765	564266	BRCA
chr9	1336458	1336959	BRCA
chr9	6015422	6015923	BRCA
chr9	12790809	12791310	BRCA
chr9	16337256	16337757	BRCA
chr9	18825571	18826072	BRCA
chr9	33418034	33418535	BRCA
chr9	34163395	34163896	BRCA
chr9	35657710	35658211	BRCA
chr9	35962126	35962627	BRCA
chr9	36148615	36149116	BRCA
chr9	36276763	36277264	BRCA
chr9	38713364	38713865	BRCA
chr9	72664532	72665033	BRCA
chr9	74253530	74254031	BRCA
chr9	74296303	74296804	BRCA
chr9	78836266	78836767	BRCA
chr9	79508196	79508697	BRCA
chr9	80064579	80065080	BRCA
chr9	83412689	83413190	BRCA
chr9	85212675	85213176	BRCA
chr9	90185859	90186360	BRCA
chr9	91363403	91363904	BRCA
chr9	92276134	92276635	BRCA
chr9	92689945	92690446	BRCA
chr9	95749809	95750310	BRCA
chr9	97437410	97437911	BRCA
chr9	107625453	107625954	BRCA
chr9	108740680	108741181	BRCA
chr9	110248946	110249447	BRCA
chr9	111206853	111207354	BRCA
chr9	112813230	112813731	BRCA
chr9	117415465	117415966	BRCA
chr9	117541557	117542058	BRCA
chr9	121788323	121788824	BRCA
chr9	122726006	122726507	BRCA
chr9	123918654	123919155	BRCA
chr9	124861546	124862047	BRCA
chr9	127401110	127401611	BRCA
chr9	130323928	130324429	BRCA
chr9	131814835	131815336	BRCA
chr9	132020575	132021076	BRCA
chr9	135301874	135302375	BRCA
chr9	136085388	136085889	BRCA
chr9	136921613	136922114	BRCA
chr9	139010498	139010999	BRCA
chr9	139032729	139033230	BRCA
chr9	139930224	139930725	BRCA
chr9	140511966	140512467	BRCA
chrX	4748868	4749369	BRCA
chrX	24043266	24043767	BRCA
chrX	38420412	38420913	BRCA
chrX	46095167	46095668	BRCA
chrX	48660622	48661123	BRCA
chrX	49013587	49014088	BRCA
chrX	53254446	53254947	BRCA
chrX	63642210	63642711	BRCA
chrX	67417183	67417684	BRCA
chrX	68115058	68115559	BRCA
chrX	68457872	68458373	BRCA
chrX	70791082	70791583	BRCA
chrX	86664430	86664931	BRCA
chrX	102565709	102566210	BRCA
chrX	102611151	102611652	BRCA
chrX	108617769	108618270	BRCA
chrX	109752120	109752621	BRCA
chrX	119794410	119794911	BRCA
chrX	130897650	130898151	BRCA
chrX	134478413	134478914	BRCA
chrX	147217205	147217706	BRCA
chrX	153045576	153046077	BRCA
chrX	153402067	153402568	BRCA
chrX	153769969	153770470	BRCA
chr1	40778051	40778552	CESC
chr1	234908037	234908538	CESC
chr10	23384233	23384734	CESC
chr11	61129514	61130015	CESC
chr11	61497694	61498195	CESC
chr11	74204039	74204540	CESC
chr12	31902056	31902557	CESC
chr12	96839492	96839993	CESC
chr14	39639367	39639868	CESC
chr15	67546787	67547288	CESC
chr16	1755372	1755873	CESC
chr16	1758799	1759300	CESC
chr16	30621535	30622036	CESC
chr17	8126146	8126647	CESC
chr17	36907891	36908392	CESC
chr17	73873818	73874319	CESC
chr19	3154964	3155465	CESC
chr19	4369156	4369657	CESC
chr19	49660782	49661283	CESC
chr19	50706573	50707074	CESC
chr2	26578245	26578746	CESC
chr2	54197934	54198435	CESC
chr2	113991675	113992176	CESC
chr2	173326697	173327198	CESC
chr2	208634523	208635024	CESC
chr22	51020606	51021107	CESC
chr3	41240670	41241171	CESC
chr3	128417465	128417966	CESC
chr4	130017025	130017526	CESC
chr5	72861262	72861763	CESC
chr5	139015220	139015721	CESC
chr5	148520756	148521257	CESC
chr5	180633613	180634114	CESC
chr6	28953081	28953582	CESC
chr6	150576910	150577411	CESC
chr6	158653662	158654163	CESC
chr7	64363317	64363818	CESC
chr8	42010087	42010588	CESC
chr8	142401819	142402320	CESC
chr8	143808299	143808800	CESC
chr9	22256931	22257432	CESC
chr9	36136431	36136932	CESC
chrX	152066265	152066766	CESC
chr1	9127212	9127713	COAD
chr1	17053816	17054317	COAD
chr1	20508079	20508580	COAD
chr1	22498752	22499253	COAD
chr1	46993618	46994119	COAD
chr1	48719874	48720375	COAD
chr1	60597736	60598237	COAD
chr1	64668978	64669479	COAD
chr1	64785670	64786171	COAD
chr1	65447757	65448258	COAD
chr1	80325161	80325662	COAD
chr1	81122710	81123211	COAD
chr1	82135936	82136437	COAD
chr1	84731506	84732007	COAD
chr1	89357549	89358050	COAD
chr1	93790387	93790888	COAD
chr1	97711192	97711693	COAD
chr1	106207119	106207620	COAD
chr1	110863563	110864064	COAD
chr1	111325840	111326341	COAD
chr1	117689613	117690114	COAD
chr1	145096791	145097292	COAD
chr1	157442701	157443202	COAD
chr1	158119356	158119857	COAD
chr1	163795661	163796162	COAD
chr1	163949716	163950217	COAD
chr1	168212470	168212971	COAD
chr1	168317532	168318033	COAD
chr1	171974395	171974896	COAD
chr1	173395029	173395530	COAD
chr1	177225447	177225948	COAD
chr1	178095752	178096253	COAD
chr1	179783919	179784420	COAD
chr1	179899954	179900455	COAD
chr1	183250549	183251050	COAD
chr1	185419196	185419697	COAD
chr1	187610563	187611064	COAD
chr1	192533217	192533718	COAD
chr1	199991175	199991676	COAD
chr1	206753190	206753691	COAD
chr1	212740362	212740863	COAD
chr1	212844908	212845409	COAD
chr1	220684477	220684978	COAD
chr1	222002946	222003447	COAD
chr1	227015137	227015638	COAD
chr1	230257612	230258113	COAD
[truncated: 8,051 more rows]

## Sheet: Table S3
Supplementary Table S3 Chromatin state data according to 15 cancer type
Cancer type	Cell types		E086
BLCA	Fetal Kidney (E086)		E119
BRCA	HMEC Mammary Epithelial (E119)		E117
CESC	HeLa-S3 Cervical Carcinoma Cell Line (E117)		E075
COAD	Colonic Mucosa (E075), Rectal Mucosa Donor 29 (E101), Rectal Mucosa Donor 31 (E102), Sigmoid Colon (E106)		E101
ESCA	Esophagus (E079)		E102
GBM	Brain Angular Gyrus (E067), Brain Anterior Caudate (E068), Brain Cingulate Gyrus (E069), Brain Germinal Matrix (E070), Brain Hippocampus Middle (E071), Brain Inferior Temporal Lobe (E072), Brain Inferior Temporal Lobe (E073), Brain Substantia Nigra (E074)		E106
HNSC	-		E079
KIRC	Fetal Kidney (E086)		E067
KIRP	Fetal Kidney (E086)		E068
LGG	Brain Angular Gyrus (E067), Brain Anterior Caudate (E068), Brain Cingulate Gyrus (E069), Brain Germinal Matrix (E070), Brain Hippocampus Middle (E071), Brain Inferior Temporal Lobe (E072), Brain Inferior Temporal Lobe (E073), Brain Substantia Nigra (E074)		E069
LIHC	HepG2 Hepatocellular Carcinoma Cell Line (E118)		E070
LUAD	A549 EtOH 0.02pct Lung Carcinoma Cell Line (E114)		E071
LUSC	A549 EtOH 0.02pct Lung Carcinoma Cell Line (E114)		E072
PRAD	-		E073
SKCM	Foreskin Melanocyte Primary Cells skin01 (E059), Foreskin Melanocyte Primary Cells skin03 (E061)		E074
STAD	Gastric (E094), Stomach Mucosa (E110)		E118
THCA	Thymus (E112)		E114
UCEC	-		E059
			E061
			E094
			E110
			E112

## Sheet: Table S4
Table S4 Number of mutations in the three categories of open chromatin (2% threshold)
Cancer types	Open chromatin Category
	N	L	H (≤2%)
BLCA, CESC, GBM, HNSC, KIRC, KIRP, LGG, LUAD, PRAD, THCA	0	1	≥2
BRCA, ESCA, LUSC, STAD, UCEC	0	1–2	≥3
LIHC	0	1–3	≥4
COAD	0	1–4	≥5
SKCM	0	1–5	≥6

## Sheet: Table S5
Table S5 Number of mutations in the three categories of open chromatin (5% threshold)
Cancer types	Open chromatin Category
	N	L	H (≤5%)
BLCA, BRCA, CESC, ESCA, GBM, HNSC, KIRC, KIRP, LGG, LUAD, LUSC, PRAD, STAD, THCA, UCEC	0	1	≥2
LIHC	0	1–2	≥3
COAD	0	1–3	≥4
SKCM	0	1–4	≥5

## Sheet: Table S6
Supplementary Table S6 TF footprinting data according to 13 cancer type
Cancer type	Cell types
BLCA	h.786-O-DS27192 (Renal cell adenocarcinoma), h.786-O-DS37199 (Renal cell adenocarcinoma), h.ACHN-DS24547 (Human adherent renal cell adenocarcinoma), h.ACHN-DS24471 (Human adherent renal cell adenocarcinoma), h.Caki-2-DS24211 (Adherent kidney Carcinoma, clear cell), h.G-401-DS24147 (Adharent human kidney rhabdoid tumor), h.renal.cell.carcinoma-DS37973 (Renal cell carcinoma), h.renal.cell.carcinoma…
BRCA	T-47D-DS19794 (Human epithelial cell line derived from an mammary ductal carcinoma)
CESC	HeLa_S3-DS24790 (Adherent human cervical adenocarcinoma)
COAD	h.HT29-DS25113 (Colorectal adenocarcinoma), h.HT29-DS34646 (Colorectal adenocarcinoma), h.HT29-DS25119 (Colorectal adenocarcinoma), h.HT29-DS38587 (Colorectal adenocarcinoma), h.LoVo-DS34628 (Metastatic tumour in the left supraclavicular region with adenocarcinoma of the colon), h.RKO-DS40362 (Colon cell carcinoma), h.RKO-DS44414 (Colon cell carcinoma), h.SW-480-DS38592 (Human colon adenocarcinom…
ESCA	-
GBM	M059J-DS20493 (Malignant glioblastoma; glioma), h.A172-DS24744 (Human adherent Glioblastoma)
HNSC	-
KIRC	h.786-O-DS27192 (Renal cell adenocarcinoma), h.786-O-DS37199 (Renal cell adenocarcinoma), h.ACHN-DS24547 (Human adherent renal cell adenocarcinoma), h.ACHN-DS24471 (Human adherent renal cell adenocarcinoma), h.Caki-2-DS24211 (Adherent kidney Carcinoma, clear cell), h.G-401-DS24147 (Adharent human kidney rhabdoid tumor), h.renal.cell.carcinoma-DS37973 (Renal cell carcinoma), h.renal.cell.carcinoma…
KIRP	h.786-O-DS27192 (Renal cell adenocarcinoma), h.786-O-DS37199 (Renal cell adenocarcinoma), h.ACHN-DS24547 (Human adherent renal cell adenocarcinoma), h.ACHN-DS24471 (Human adherent renal cell adenocarcinoma), h.Caki-2-DS24211 (Adherent kidney Carcinoma, clear cell), h.G-401-DS24147 (Adharent human kidney rhabdoid tumor), h.renal.cell.carcinoma-DS37973 (Renal cell carcinoma), h.renal.cell.carcinoma…
LGG	M059J-DS20493 (Malignant glioblastoma; glioma), h.A172-DS24744 (Human adherent Glioblastoma)
LIHC	h.HepG2-DS7764 (Hepatocellular carcinoma), h.HepG2-DS24838 (Hepatocellular carcinoma),
LUAD	h.A549-DS14289 (Human lung carcinoma derived epithelial cell line), h.NCI-H226-DS21975 (Lung mesothelioma (metastatic squamous cell carcinoma) epithelial cancer), h.NCI-H226-DS21935 (Lung mesothelioma (metastatic squamous cell carcinoma) epithelial cancer), h.PC9-DS27166 (Human non-small cell lung Adenocarcinoma with EGFR mutation)
LUSC	h.A549-DS14289 (Human lung carcinoma derived epithelial cell line), h.NCI-H226-DS21975 (Lung mesothelioma (metastatic squamous cell carcinoma) epithelial cancer), h.NCI-H226-DS21935 (Lung mesothelioma (metastatic squamous cell carcinoma) epithelial cancer), h.PC9-DS27166 (Human non-small cell lung Adenocarcinoma with EGFR mutation)
PRAD	h.PC3-DS25027 (Human prostate adenocarcinoma (grade 4)), h.PC3-DS25129 (Human prostate adenocarcinoma (grade 4))
SKCM	RPMI.7951-DS20909 (Malignant melanoma, adherent, epithelial-like, grows as monolayer), h.SK-MEL-5-DS23131 (Human skin malignant melanoma)
STAD	-
THCA	-
UCEC	-

## Sheet: Table S7
Supplementary Table S7 Co-occurrence of mutation and genome amplification in open chromatins
Cancer type	H-OC								L-OC
	amplification (+)		amplification (-)		Adjusted P-value		Adjusted P-value (observed/expected)		amplification (+)		amplification (-)		Adjusted P-value		Adjusted P-value (observed/expected)
	mutation (+)	mutation (-)	mutation (+)	mutation (-)					mutation (+)	mutation (-)	mutation (+)	mutation (-)
BLCA	103	717	159	2172	6.26035e-14	***	6.26035e-14	***	4750	68548	7613	189562	6.22438e-172	***	0	***
BRCA	2224	152107	3381	351761	6.22385e-18	***	6.22385e-18	***	15789	2460361	34133	7314353	3.03887e-228	***	0	***
CESC	5	141	51	662	7.58744e-05		7.58744e-05	***	203	3850	906	17234	1		4.40642e-133	***
COAD	80	9555	3495	40631	1.67852e-31	***	1.67852e-31	***#	1919	634753	95194	3196810	0	***	0	***
ESCA	773	19844	1917	58944	6.04501e-13	***	6.04501e-13	***	6443	467387	17609	1617774	3.99966e-56	***	0	***
GBM	153	2967	742	13513	1.01916e-43		1.01916e-43	***	427	31060	5292	212538	1.04208e-36	***	0	***
HNSC	405	8143	1151	28801	3.4052e-48	***	3.4052e-48	***	2228	80585	6298	285878	6.08481e-19	***	0	***
KIRC	8	569	165	7098	4.9508e-15		4.9508e-15	***	1024	83230	10527	1109840	2.91487e-14	***	0	***
KIRP	33	558	307	6425	1.34837e-58		1.34837e-58	***	565	12853	4465	148122	3.11355e-15	***	0	***
LGG	1	13	8	230	1.2934e-06		1.2934e-06	***	20	741	382	14018	1		0	***
LIHC	864	64494	3080	294679	1.34702e-57	***	1.34702e-57	***	12260	2922907	48677	14031669	3.5881e-75	***	0	***
LUAD	278	4460	502	9180	0.000101769		0.000101769	***	6605	236195	12828	514705	1.08809e-13	***	0	***
LUSC	676	11470	1207	23854	4.17105e-20	**	4.17105e-20	***	8334	315858	16505	786274	1.56096e-61	***	0	***
PRAD	334	17213	2254	260231	1.02548e-254	***	1.02548e-254	***	1570	175516	12262	2720581	4.09967e-120	***	0	***
SKCM	2158	21645	4837	56179	1.20045e-05	***	1.20045e-05	***	24182	1353599	56248	3712160	1.78916e-97	***	0	***
STAD	193	5184	897	25089	6.54989e-26		6.54989e-26	***	3417	273568	21877	1448706	1.89315e-25	***	0	***
THCA	0	1	52	1579	7.08496e-29		7.08496e-29	***	0	55	1177	55509	0.711012		0	***
UCEC	239	6172	1413	26824	8.50319e-13	***	8.50319e-13	***	3781	233040	27566	1159674	4.44762e-115	***	0	***
# exclusive relationship
